# Supplementary material for: Motion-Informed, Patient-Specific Femoral Localization for MPFL Reconstruction Using 4D-CT and Constrained Optimization
Source: Diagnostics (Basel). 2026 Feb 7;16(4):508. doi: 10.3390/diagnostics16040508 (PMC12939497; doi:10.3390/diagnostics16040508)
Supplement: Supplementary file 1 [file diagnostics-16-00508-s001.zip]

Archive with 3 entries (2 files):
- diagnostics-4129381-supplementary/supplementary/
- diagnostics-4129381-supplementary/supplementary/supplement Figure S1.pdf
- diagnostics-4129381-supplementary/supplementary/supplement Table S1.xlsx
