# Supplementary material for: Motion-Informed, Patient-Specific Femoral Localization for MPFL Reconstruction Using 4D-CT and Constrained Optimization
Source: Diagnostics (Basel). 2026 Feb 7;16(4):508. doi: 10.3390/diagnostics16040508 (PMC12939497; doi:10.3390/diagnostics16040508)
Supplement: Supplementary file 1 [file diagnostics-16-00508-s001.zip › diagnostics-4129381-supplementary/supplementary/supplement Table S1.xlsx]

## Sheet: Sheet1
Sample No.	S (SX, SY, SZ)	I (IX, IY, IZ)
1(2723)	(40.4387, -2.57384, 7.773434)	(-40.71898, -2.9023, 5.9808)		7
2(3075)	(41.13578, -1.91343, 12.19912)	(39.6757, -3.3609, 16.8326)		5
3(2951)	(-37.5938, -5.5721, 9.47998)	(-37.2963, -4.8191. 13.3597)		13
4(3085)	(37.0836, -4.9095, 8.63002)	(36.9506, -4.9789, 9.5637)		15
5(2717)	(-42.1418, -1.7650, 9.94496)	( -42.2514, -0.5562, 7.2873)		6
6(2955)	(-39.9296, 1.8960, 8.8376)	(-41.0377, -1.1405, 11.5472)		12
7(2720)	(-39.7468, -4.1322, 12.4223)	(-39.8875, -3.8934, 11.4756)		5
8(2539L)	(-34.9493, -6.5759, 5.0107)	(-33.9945, -7.7465, 8.5260)		9
9(2539R)	(35.5099, -1.6056, 9.9858)	(35.4817, 0.2029, 10.2029)		7
10(2850)	(-37.6641, -2.9293, 8.9446)	(-33.81995, -4.5699, 20.96498)		6
11(2724)	(-42.1065, 1.2301, 11.3821)	(-43.3758, -0.1165, 3.3523)		10
12(2857R)	(39.4712, -1.0449, 9.8529)	(37.8455, 0.1042, 13.2009)		19
13(2857L)	(-38.7218, 0.0513, 8.6868)	(-37.9907, 0.5543, 11.2781)		17
14(2854)	(-40.2789, -8.5182, 6.6094)	(-40.0788, -8.8747, 10.1601)		13
15(2849)	(40.2589, 1.6262, 9.3961)	(39.8944, 1.0265, 12.3988)		8
16(2851)	(39.9649, -1.5516, 11.1447)	(39.0678, -0.7705, 14.8515)		13
17(2721)	(40.5397, -1.36077, 10.7473)	(39.70695, -1.5507, 13.1495)		4
18(3279)	(-40.6671, 0.5597, 5.50498)	(-42.1907, -2.8319, 7.9718)		17
19(2848)	(38.73693, -1.28606, 9.4607）	(39.3945, -1.6534, 6.22756)		6
20(3088）	(34.6330, -2.9109, 7.18537)	(35.2086, -2.7835, 5.38596)		8
21(2726)	(-37.2099, -2.0345, 8.55174)	(-36.0027, -1.63171, 12.9143)		9
22(2860L)	(-35.3828, -1.28911, 8.0861)	(-33.1425, 2.14903, 10.0372)		11
23(2864L)	(-35.9004, 0.25697, 7.8851)	(-35.80336, 0.96755, 5.6234)		2
24(2856)	(38.84648, -2.2265, 8.9169)	(37.52103, -3.21996, 11.54945)		4
25(2864R)	(36.49558, -1.38569, 9.1352)	(37.0176, -1.1033, 7.59236)		8
26(2718L)	(-39.9176, -1.66992, 10.4791)	(-39.9236, -1.65896, 10.45208)		4
27(2718R)	(39.81489, -2.0772, 10.83145)	(39.5258, -2.25096, 11.1032)		7
28(2855)	(-40.3573, -0.9982, 11.39849)	(-39.4397, -0.76999, 16.6583)		13
29(2719)	(40.6063, -1.06737, 8.40709)	(39.10976, -0.5714, 10.1121)		12
30(2954)	(-43.3145, -0.8945, 11.20577)	(-42.17067, -1.45456, 13.77703)		16
31(2722)	(-46.9285, -3.05249, 9.52467)	(-45.8471, -0.46026, 14.35253)		15
32(2227R)	(40.17525, -0.5815, 11.94248)	(39.9595, -0.55215, 13.6437)		15
33(2166)	(41.6994, -1.3751, 10.6218)	(41.9727, -3.7140, 8.7764)		7
34(2227L)	(39.7810, 0.1444, 12.1035)	(-39.8148, -0.0022, 12.3758)		3
35(4302L)	(-35.1476, -2.8520, 11.0920)	(-34.6056, -5.85826, 18.72449)		4
36(2853)	(-39.0872, 1.81087, 12.9047)	(-38.9575, 2.73806, 8.6415)		3
37(2952)	(40.6871, 0.51688, 11.7782)	(39.0302, -1.14399, 17.9752)		6
38(2852)	(41.4568, -2.7129, 7.4763)	(40.1872, -2.52897, 11.98076)		10
39(1799414L)	(-31.8882, 0.3284, 9.5465)	(-31.3683, 0.9174, 13.1989)		10
40(4302R)	(35.2676, -4.2519, 9.0982)	(35.5252, -5.8404, 11.9986)		3
41(1799414R)	(31.91299, 0.79199, 8.4973)	(31.7409, 1.7472, 11.8252)		9
42(3592570)	(39.8870, -0.7609, 8.1166)	(39.7869, -0.9558, 9.2047)		8
43(5401)	(-41.4921, -1.1381, 4.3897)	(-41.7106, -2.1711, 7.4240)		4
44(5402)	(41.9411, -2.9533, 7.4144)	(41.9770, -3.5329, 9.2588)		7
45(3579144)	(-40.5672, 1.7625, 11.4842)	(-40.3445, 2.3169, 8.9524)		8
46(5486)	(36.4854, 0.1311, 11.6596)	(35.1686, 3.4990, 13.9306)		6
47(2179404)	(41.0685, 0.1377, 5.8079)	(42.0619, -1.6555, 6.7045)		11
48(5488)	(-41.5499, -0.7232, 12.1796)	(-40.5574, -0.5300, 15.85896)		6
49(3080)	(-46.3066, -0.0417, 10.6696)	(-46.0410, -1.6679, 12.2533)		10
50(2860R)	(35.2138, -2.0264, 7.2382)	(34.5552, -0.4138, 7.2091)		7
51(3395)	(33.8018, 1.7149, 10.9999)	(32.2163, 4.8791, 14.0887)		11
52(2953)	(41.4693, 0.6023, 11.1002)	(42.0790, -2.4885, 17.7711)		4
53(3078)	(39.3003, -1.1840, 4.5752)	(39.4276, -1.6927, 6.3723)		7
54(5403)	(37.2199, -0.4249, 8.4453)	(36.0444, -1.3481, 10.7170)		17
55(3657167)	(-38.5039, -0.6145, 9.25265)	(-39.2492, -3.1685, 14.3981)		14
56(3070)	(41.5913, 1.50222, 6.8983)	(41.6317, 0.1633, 10.4460)		3
57(2160)	(-38.4141, -2.3704, 12.8319)	(-38.6231, -0.7882, 10.1061)		14
58(3172084)	(-42.5172, -0.3272, 4.5612)	(-42.5266, -1.2540, 7.6514)		6
